# Supplementary material for: Endurance exercise elicits temporal and sexual dimorphic multi-omics remodeling of liver metabolism revealed by MoTrPAC
Source: Cell Rep. Author manuscript; Available in PMC 2026 Jul 20. (PMC13383671; doi:10.1016/j.celrep.2026.117416)
Supplement: 2 [file NIHMS2190714-supplement-2.xlsx]

## Sheet: Supplemental Table 2
			LogFC	LogFC	P-value	P-value
Master Protein Accessions	Gene Symbol	Modifications in Master Proteins	adv-CrAT (high glucose)	adv-CrAT (low glucose)	adv-CrAT (high glucose)	adv-CrAT (low g)
Q8VCH0; Q921H8	Acaa1b	Q8VCH0 1xAcetyl [K292(100)]; Q921H8 1xAcetyl [K292(100)]	6.64	-0.59	1e-17	0.835539
Q8VCH0	Acaa1b	Q8VCH0 1xAcetyl [K198(100)]	-0.9	-0.42	0.462138	0.630941
Q8BWT1	Acaa2	Q8BWT1 1xAcetyl [K209(100)]	-0.64	-0.69	0.991924	0.761661
Q8BWT1	Acaa2	Q8BWT1 1xAcetyl [K340(100)]	6.64	0.41	1e-17	0.407771
Q8BWT1	Acaa2	Q8BWT1 1xAcetyl [K137(100)]	0.58	-1.49	0.664737	0.225214
Q8BWT1	Acaa2	Q8BWT1 1xAcetyl [K143(100)]	1.79	0.72	0.0371462	0.225892
Q8BWT1	Acaa2	Q8BWT1 1xAcetyl [K214(100)]	-1.71	-1.24	0.33839	0.278777
Q8BWT1	Acaa2	Q8BWT1 1xAcetyl [K214(100)]	6.64	0.81	1e-17	0.253425
Q8BWT1	Acaa2	Q8BWT1 2xAcetyl [K214(100); K234(100)]		6.64		1e-17
Q8BWT1	Acaa2	Q8BWT1 1xAcetyl [K214(99)]	2.39	-0.57	0.39701	0.791299
Q8BWT1	Acaa2	Q8BWT1 1xAcetyl [K214(99)]	5.46	-1.38	8.41292e-06	0.301682
Q8BWT1	Acaa2	Q8BWT1 2xAcetyl [K212(100); K214(100)]	6.64	-1.51	1e-17	0.252986
Q8BWT1	Acaa2	Q8BWT1 1xAcetyl [K270(100)]	0.16	-0.4	0.444761	0.915304
Q8BWT1	Acaa2	Q8BWT1 1xAcetyl [K240(99.8)]	-4.42	-1.22	0.000211853	0.284743
Q8BWT1	Acaa2	Q8BWT1 1xMet-loss+Acetyl [N-Term]	1.02	2.81	0.172731	0.0010625
Q8BWT1	Acaa2	Q8BWT1 1xMet-loss+Acetyl [N-Term]	-1.56	1.87	0.292989	0.00402848
Q8BWT1	Acaa2	Q8BWT1 1xAcetyl [K234(100)]	6.64	-0.49	1e-17	0.68717
Q8BWT1	Acaa2	Q8BWT1 1xAcetyl [K234(100)]	6.64	2.51	1e-17	0.00633536
Q8BWT1	Acaa2	Q8BWT1 1xAcetyl [K234(100)]	1.92	0.42	0.387126	0.461136
Q8BWT1	Acaa2	Q8BWT1 1xAcetyl [K234(100)]	6.64	6.64	1e-17	1e-17
Q8BWT1	Acaa2	Q8BWT1 2xAcetyl [K234(100); K240(99.5)]		6.64		1e-17
Q8BWT1	Acaa2	Q8BWT1 1xAcetyl [K25(100)]	1.23	-0.06	0.0569443	0.729918
Q8BWT1	Acaa2	Q8BWT1 1xAcetyl [K25(100)]	6.64	-4.03	1e-17	0.000179123
Q8BWT1	Acaa2	Q8BWT1 1xAcetyl [K191(100)]		6.64		1e-17
Q8BWT1	Acaa2	Q8BWT1 1xAcetyl [K191(100)]	-1.23	-0.65	0.597433	0.792024
Q8BWT1	Acaa2	Q8BWT1 1xAcetyl [K209(99.7)]	0.06	1.31	0.818969	0.0234061
E9Q4Z2	Acacb	E9Q4Z2 1xAcetyl [K1871(100)]		-0.58		0.752037
Q8K370	Acad10	Q8K370 1xAcetyl [K987(100)]	2.14	-0.21	0.199235	0.96359
Q8K370	Acad10	Q8K370 1xAcetyl [K987(100)]	0.57	-1.02	0.325676	0.520335
Q8K370	Acad10	Q8K370 1xAcetyl [K987(100)]	-0.51	-0.14	0.980612	0.699594
Q8K370	Acad10	Q8K370 1xAcetyl [K427(100)]	-0.19	-0.17	0.553252	0.857723
Q8K370	Acad10	Q8K370 1xAcetyl [K230(100)]	-1.04	-0.76	0.633751	0.687999
D3Z7X0	Acad12	D3Z7X0 1xAcetyl [K478(100)]	6.64	2.42	1e-17	0.000908465
D3Z7X0	Acad12	D3Z7X0 1xAcetyl [K478(100)]	-1.24	6.64	0.566166	1e-17
D3Z7X0	Acad12	D3Z7X0 1xAcetyl [K535(100)]	-1.54	-2.76	0.477505	0.0179453
D3Z7X0	Acad12	D3Z7X0 2xAcetyl [K538(100); K542(100)]	6.64	-1.73	1e-17	0.146094
D3Z7X0; Q8K370	Acad12	D3Z7X0 1xAcetyl [K334(100)]; Q8K370 1xAcetyl [K843(100)]	-3.23	-3.11	0.0304036	0.00101237
D3Z7X0; Q8K370	Acad12	D3Z7X0 1xAcetyl [K334(100)]; Q8K370 1xAcetyl [K843(100)]	0.06	-0.81	0.569627	0.619065
D3Z7X0; Q8K370	Acad12	D3Z7X0 1xAcetyl [K542(100)]; Q8K370 1xAcetyl [K1056(100)]	0.35	-1.06	0.361537	0.385145
D3Z7X0; Q8K370	Acad12	D3Z7X0 1xAcetyl [K542(100)]; Q8K370 1xAcetyl [K1056(100)]	1.11	-0.71	0.127974	0.635955
A0A0R4J083	Acadl	A0A0R4J083 1xAcetyl [K322(100)]	-0.09	-0.59	0.61344	0.724217
A0A0R4J083	Acadl	A0A0R4J083 1xAcetyl [K358(100)]	0.74	0.34	0.227804	0.427169
A0A0R4J083	Acadl	A0A0R4J083 1xAcetyl [K81(100)]	-1.39	0.27	0.462324	0.509392
A0A0R4J083	Acadl	A0A0R4J083 1xAcetyl [K322(100)]	0.01	-0.18	0.539361	0.850404
A0A0R4J083	Acadl	A0A0R4J083 1xAcetyl [K66(100)]	-1.06	-1.06	0.661562	0.49793
A0A0R4J083	Acadl	A0A0R4J083 1xAcetyl [K81(100)]	-0.95	-0.43	0.797209	0.981612
A0A0R4J083	Acadl	A0A0R4J083 1xAcetyl [K338(100)]	-0.34	0.43	0.980423	0.307584
A0A0R4J083	Acadl	A0A0R4J083 1xAcetyl [K279(100)]	3.67	-0.78	7.56867e-06	0.55004
A0A0R4J083	Acadl	A0A0R4J083 1xAcetyl [K279(100)]	-6.64		1e-17
A0A0R4J083	Acadl	A0A0R4J083 1xAcetyl [K254(100)]	1.05	0	0.0870401	0.677542
A0A0R4J083	Acadl	A0A0R4J083 1xAcetyl [K254(100)]	0.27	-1.1	0.37569	0.304383
A0A0R4J083	Acadl	A0A0R4J083 1xAcetyl [K254(100)]	-0.48	-0.83	0.924923	0.597813
P45952	Acadm	P45952 1xAcetyl [K30(100)]	6.64	1.47	1e-17	0.0593913
P45952	Acadm		6.64	2.75	1e-17	0.0479412
P45952	Acadm	P45952 1xAcetyl [K197(100)]
P45952	Acadm	P45952 1xAcetyl [K212(100)]	0.29	-0.62	0.463921	0.747193
P45952	Acadm	P45952 1xAcetyl [K217(100)]	0.32	0.32	0.350423	0.399097
P45952	Acadm	P45952 1xAcetyl [K217(100)]	-0.68	0.08	0.900313	0.602223
P45952	Acadm	P45952 1xAcetyl [K271(100)]		6.64		1e-17
Q07417	Acads	Q07417 1xAcetyl [K51(100)]	-0.65	0.17	0.951484	0.566244
Q07417	Acads	Q07417 1xAcetyl [K72(99.5)]
Q07417	Acads	Q07417 1xAcetyl [K136(100)]	-2.59	-3.14	0.0833608	0.0012429
Q07417	Acads	Q07417 1xAcetyl [K306(100)]	6.64	-0.47	1e-17	0.910786
Q07417	Acads	Q07417 1xAcetyl [K208(100)]	6.64	-5.81	1e-17	2.87992e-09
Q07417	Acads	Q07417 1xAcetyl [K208(100)]	-0.4	-0.22	0.862402	0.795763
Q9DBL1	Acadsb	Q9DBL1 1xAcetyl [K284(100)]	-1.63	-0.57	0.375655	0.757811
Q9DBL1	Acadsb	Q9DBL1 1xAcetyl [K194(100)]	6.64	6.64	1e-17	1e-17
Q9DBL1	Acadsb	Q9DBL1 1xAcetyl [K278(100)]	-0.79	-0.61	0.896996	0.742377
P50544	Acadvl	P50544 1xAcetyl [K279(100)]	-1	1.98	0.670834	0.0905507
P50544	Acadvl	P50544 1xAcetyl [K299(99.7)]	5.73	1.94	3.45363e-05	0.0308866
P50544	Acadvl	P50544 1xAcetyl [K373(100)]	2.3	2.88	0.495562	0.00720266
Q8QZT1	Acat1	Q8QZT1 1xAcetyl [K187(100)]	-0.47	-1.44	0.917312	0.141715
Q8QZT1	Acat1	Q8QZT1 1xAcetyl [K187(100)]	0.05	-0.14	0.512232	0.800905
Q8QZT1	Acat1	Q8QZT1 1xAcetyl [K187(100)]	-2.05	-1.6	0.348949	0.228858
Q8QZT1	Acat1	Q8QZT1 1xAcetyl [K187(98.2)]	-6.64	0.41	1e-17	0.696875
Q8QZT1	Acat1	Q8QZT1 1xAcetyl [K248(100)]	-1.4	-0.77	0.377234	0.55437
Q8QZT1	Acat1	Q8QZT1 1xAcetyl [K242(100)]	0.32	-0.22	0.347032	0.898152
Q8QZT1	Acat1	Q8QZT1 2xAcetyl [K242(100); K248(100)]	3.09	-0.26	0.0793023	0.931501
Q8QZT1	Acat1	Q8QZT1 1xAcetyl [K199(99.9)]	6.64	-0.66	1e-17	0.735587
Q8QZT1	Acat1	Q8QZT1 1xAcetyl [K265(100)]	0.2	-0.39	0.441812	0.981073
Q8QZT1	Acat1	Q8QZT1 1xAcetyl [K220(100)]	6.64	0.56	1e-17	0.315803
Q8QZT1	Acat1	Q8QZT1 1xAcetyl [K260(100)]	-2.3	-0.58	0.133805	0.876306
A2AVR6	Acot11	A2AVR6 1xAcetyl [K516(100)]	-1.07	1.69	0.644214	0.0443601
Q8VCW8	Acsf2	Q8VCW8 1xAcetyl [K614(100)]		1.21		0.237508
Q8VCW8	Acsf2	Q8VCW8 1xAcetyl [K179(99.7)]	-1.93	0.12	0.240655	0.716806
Q8VCW8	Acsf2	Q8VCW8 1xAcetyl [K296(100)]	6.64	-0.36	1e-17	0.950152
Q8VCW8	Acsf2	Q8VCW8 1xAcetyl [K296(100)]	6.64	-2.61	1e-17	0.00879799
Q8VCW8	Acsf2	Q8VCW8 1xAcetyl [K296(100)]	-0.58	-0.73	0.620505	0.567653
Q8VCW8	Acsf2	Q8VCW8 1xAcetyl [K182(100)]	-1.03	-1.26	0.61056	0.220345
Q8VCW8	Acsf2	Q8VCW8 1xAcetyl [K510(100)]	-2.54	-2.33	0.137361	0.0124126
Q8VCW8	Acsf2	Q8VCW8 1xAcetyl [K191(100)]	6.64	-0.55	1e-17	0.818631
D3Z041	Acsl1	D3Z041 1xAcetyl [K518(100)]	-1.4	-0.71	0.522721	0.757008
D3Z041	Acsl1	D3Z041 1xAcetyl [K114(100)]	0.85	-0.47	0.908697	0.940125
D3Z041	Acsl1	D3Z041 1xAcetyl [K387(100)]	-1.74	-0.6	0.245791	0.684037
D3Z041	Acsl1	D3Z041 1xAcetyl [K644(100)]	-2.55	3.54	0.14878	0.00584087
D3Z041	Acsl1	D3Z041 1xAcetyl [K420(100)]	2.27	-1.21	0.486831	0.336496
D3Z041	Acsl1	D3Z041 1xAcetyl [N-Term]	1.56	0.41	0.633288	0.677648
D3Z041	Acsl1	D3Z041 1xAcetyl [K629(100)]	6.64	-1.24	1e-17	0.340063
D3Z041	Acsl1	D3Z041 1xAcetyl [K633(100)]		0.81		0.203503
D3Z041	Acsl1	D3Z041 1xAcetyl [K415(100)]	6.64	-0.63	1e-17	0.750087
D3Z041	Acsl1	D3Z041 1xAcetyl [K533(100)]	-6.64	4.39	1e-17	5.54048e-05
D3Z041	Acsl1	D3Z041 1xAcetyl [K544(100)]	3.39	-0.06	0.00053636	0.819498
D3Z041	Acsl1	D3Z041 1xAcetyl [K264(99.6)]	-2.12		0.233086
D3Z041	Acsl1	D3Z041 1xAcetyl [K552(100)]	0.42	-0.59	0.720598	0.776457
Q91VA0	Acsm1	Q91VA0 1xAcetyl [K534(100)]	-0.77	-0.98	0.877331	0.426045
Q91VA0	Acsm1	Q91VA0 2xAcetyl [K527(100); K534(100)]	6.64	-0.41	1e-17	0.964921
Q91VA0	Acsm1	Q91VA0 1xAcetyl [K144(100)]	-6.64	-2.34	1e-17	0.00824592
Q91VA0	Acsm1	Q91VA0 1xAcetyl [K179(99.4)]	6.64	0.51	1e-17	0.306301
Q91VA0	Acsm1	Q91VA0 1xAcetyl [K534(100)]	-0.75	-0.65	0.920469	0.688873
Q91VA0	Acsm1	Q91VA0 1xAcetyl [K352(100)]
Q91VA0	Acsm1	Q91VA0 1xAcetyl [K554(100)]	-1.93	-0.84	0.315759	0.637049
Q91VA0	Acsm1	Q91VA0 1xAcetyl [K417(100)]
Q91VA0	Acsm1	Q91VA0 1xAcetyl [K200(100)]	0.07	-0.05	0.501749	0.718817
Q91VA0	Acsm1	Q91VA0 1xAcetyl [K233(100)]	-1.61	-1.05	0.384076	0.324558
Q91VA0	Acsm1	Q91VA0 1xAcetyl [K233(100)]	3.26	-0.07	0.0540181	0.945453
Q91VA0	Acsm1	Q91VA0 1xAcetyl [K324(100)]	-6.64	-0.56	1e-17	0.731258
Q91VA0	Acsm1	Q91VA0 1xAcetyl [K210(100)]	1.29	-1.21	0.0758732	0.29999
Q91VA0	Acsm1	Q91VA0 1xAcetyl [K181(100)]	6.64	1.17	1e-17	0.0843588
Q91VA0	Acsm1	Q91VA0 1xAcetyl [K200(100)]	2.29	1.39	0.00249388	0.025062
Q91VA0	Acsm1	Q91VA0 1xAcetyl [K63(100)]	6.64	-0.56	1e-17	0.949337
Q8BGA8	Acsm5		-0.96	0.3	0.69726	0.440704
Q8BGA8	Acsm5	Q8BGA8 1xAcetyl [K540(100)]	6.64	-1.44	1e-17	0.214952
Q8BGA8	Acsm5	Q8BGA8 1xAcetyl [K560(99.4)]	-1.83	0.01	0.38931	0.970017
Q8BGA8	Acsm5	Q8BGA8 1xAcetyl [K423(100)]	6.64	-2.58	1e-17	0.0144418
Q8BGA8	Acsm5	Q8BGA8 1xAcetyl [K302(100)]	-1.72	-2.14	0.360509	0.0561074
Q8BGA8	Acsm5	Q8BGA8 1xAcetyl [K96(100)]	-1.19	-0.14	0.574154	0.827517
Q8BGA8	Acsm5	Q8BGA8 1xAcetyl [K335(100)]	3.07	-2.02	0.0716848	0.0338969
O09174	Amacr		-0.82	-0.19	0.728296	0.864169
P97742	Cpt1a	P97742 1xAcetyl [K344(100)]	2.52	0.03	0.36857	0.764761
P97742	Cpt1a	P97742 1xAcetyl [K344(100)]	-2.35	-1.5	0.158123	0.179989
P52825	Cpt2	P52825 1xAcetyl [K522(100)]		-0.29		0.952368
P52825	Cpt2	P52825 1xAcetyl [K522(100)]	-2.94	-1.27	0.190677	0.364996
P52825	Cpt2	P52825 1xAcetyl [K537(99.4)]	0.75	-0.62	0.916889	0.78214
P52825	Cpt2	P52825 1xAcetyl [K544(100)]	6.64	-0.04	1e-17	0.763679
P52825	Cpt2	P52825 1xAcetyl [K85(100)]	-1.06	-0.88	0.749857	0.559789
P52825	Cpt2	P52825 1xAcetyl [K333(100)]	6.64	-0.53	1e-17	0.882576
P52825	Cpt2	P52825 1xAcetyl [K228(100)]	6.64	-1.14	1e-17	0.434795
P52825	Cpt2	P52825 1xAcetyl [K239(100)]	-0.22	-0.24	0.694046	0.989884
P52825	Cpt2	P52825 1xAcetyl [K305(100)]	6.64	-0.89	1e-17	0.618827
P52825	Cpt2	P52825 1xAcetyl [K495(100)]	6.64	-6.64	1e-17	1e-17
P52825	Cpt2	P52825 1xAcetyl [K510(100)]	-0.95	0	0.724754	0.688355
P52825	Cpt2	P52825 1xAcetyl [K544(100)]	-0.72	-0.51	0.948688	0.808642
P52825	Cpt2	P52825 1xAcetyl [K544(100)]	0.54	-0.18	0.343589	0.873808
P47934	Crat	P47934 1xAcetyl [K270(99.7)]	6.64	1.88	1e-17	0.148324
P47934	Crat	P47934 1xAcetyl [K609(100)]	-2	-0.03	0.362228	0.910935
Q9DC50	Crot	Q9DC50 1xAcetyl [K501(100)]	2.53	-0.32	0.0385028	0.899048
Q9DC50	Crot	Q9DC50 1xAcetyl [K489(99.8)]	6.64	2.24	1e-17	0.0491539
Q9CQ62	Decr1	Q9CQ62 1xAcetyl [K106(100)]	0.3	-0.91	0.399507	0.437396
Q9CQ62	Decr1	Q9CQ62 1xAcetyl [K106(100)]	-0.46	-0.79	0.903798	0.565099
Q9CQ62	Decr1	Q9CQ62 1xAcetyl [K133(100)]		-2.97		0.0107925
Q9CQ62	Decr1	Q9CQ62 1xAcetyl [K244(99.8)]	-3.74	0.04	0.0593703	0.759443
Q9CQ62	Decr1	Q9CQ62 1xAcetyl [K246(100)]	-1.21	0.26	0.553264	0.395848
Q9CQ62	Decr1	Q9CQ62 2xAcetyl [K244(100); K246(100)]	4.61	2.16	0.0500784	0.00721822
Q9CQ62	Decr1	Q9CQ62 1xAcetyl [K110(100)]	1.21	-0.22	0.127075	0.846874
Q9CQ62	Decr1	Q9CQ62 1xAcetyl [K319(100)]	0.88	0.25	0.17238	0.440741
Q9CQ62	Decr1	Q9CQ62 1xAcetyl [K319(100)]	1.95	0.07	0.0481252	0.734776
Q8BH95	Echs1	Q8BH95 1xAcetyl [K101(100)]	-1.26	-0.54	0.462393	0.770355
Q8BH95	Echs1	Q8BH95 1xAcetyl [K101(100)]	0.5	-0.89	0.260631	0.456727
Q8BH95	Echs1	Q8BH95 1xAcetyl [K282(100)]	-6.64	-1.27	1e-17	0.312235
Q8BH95	Echs1	Q8BH95 1xAcetyl [K43(100)]	-0.29	-0.65	0.775019	0.702699
Q8BH95	Echs1	Q8BH95 1xAcetyl [K43(99.8)]	-0.96	-0.62	0.674239	0.7377
Q8BH95	Echs1	Q8BH95 1xAcetyl [K115(100)]	-1.65	-0.53	0.250895	0.780027
P42125	Eci1	P42125 1xAcetyl [K275(100)]	-2.68	-0.1	0.231468	0.853309
P42125	Eci1	P42125 1xAcetyl [K283(99.6)]
P42125	Eci1	P42125 1xAcetyl [K270(100)]	-0.75	-0.02	0.847289	0.691006
P42125	Eci1	P42125 1xAcetyl [K76(100)]	6.64	1.18	1e-17	0.133065
P42125	Eci1	P42125 1xAcetyl [K113(100)]
P42125	Eci1	P42125 1xAcetyl [K229(100)]	-1.53	-0.32	0.355949	0.989272
P42125	Eci1	P42125 1xAcetyl [K229(100)]	-5.05	3.31	0.00296052	0.000182738
P42125	Eci1	P42125 1xAcetyl [K222(100)]	-0.44	-0.2	0.89081	0.874649
Q9WUR2	Eci2	Q9WUR2 1xAcetyl [K90(100)]	6.64	-6.64	1e-17	1e-17
Q9WUR2	Eci2	Q9WUR2 1xAcetyl [K150(100)]		-6.64		1e-17
Q9WUR2	Eci2	Q9WUR2 1xAcetyl [K150(100)]	1.34	0.97	0.593888	0.202735
Q9WUR2	Eci2	Q9WUR2 1xAcetyl [K150(100)]	-2.81	-0.8	0.0892141	0.663053
Q9WUR2	Eci2	Q9WUR2 1xAcetyl [K159(100)]	-0.8	-0.61	0.839047	0.81394
Q9WUR2	Eci2	Q9WUR2 1xAcetyl [K158(99.7)]	6.64	-0.18	1e-17	0.834541
Q9WUR2	Eci2		6.64	1.81	1e-17	0.117883
Q9WUR2	Eci2	Q9WUR2 2xAcetyl [K158(100); K159(100)]	6.64	0.07	1e-17	0.579534
Q9WUR2	Eci2	Q9WUR2 1xAcetyl [K79(100)]	6.64	-2.86	1e-17	0.0161946
Q9WUR2	Eci2	Q9WUR2 1xAcetyl [K79(100)]	-0.87	0.2	0.720914	0.528877
Q9WUR2	Eci2	Q9WUR2 1xAcetyl [K79(100)]	6.64	1.47	1e-17	0.133855
Q99LC5	Etfa	Q99LC5 1xAcetyl [K62(100)]	-1.65	-1.06	0.361	0.40937
Q99LC5	Etfa	Q99LC5 1xAcetyl [K69(100)]	-0.66	-0.53	0.453362	0.904758
Q99LC5	Etfa	Q99LC5 1xAcetyl [K226(100)]	0.6	-0.6	0.219353	0.711211
Q99LC5	Etfa	Q99LC5 1xAcetyl [K59(99.8)]	-2.17	-0.74	0.214931	0.74283
Q99LC5	Etfa	Q99LC5 1xAcetyl [K59(99.7)]	0.9	-0.11	0.222042	0.760844
Q99LC5	Etfa	Q99LC5 1xAcetyl [K206(100)]	6.64	0.14	1e-17	0.564663
Q99LC5	Etfa	Q99LC5 1xAcetyl [K75(100)]	6.64	-1.62	1e-17	0.268296
Q99LC5	Etfa	Q99LC5 1xAcetyl [K164(100)]	-0.71	-0.22	0.908869	0.915383
Q9DCW4	Etfb	Q9DCW4 1xAcetyl [K221(100)]	0.9	0.37	0.284967	0.390511
Q9DCW4	Etfb	Q9DCW4 1xAcetyl [K116(100)]	-6.38		2.94934e-08
Q9DCW4	Etfb	Q9DCW4 1xAcetyl [K210(99.4)]	6.64	1.41	1e-17	0.237027
Q9DCW4	Etfb	Q9DCW4 1xAcetyl [K116(99.8)]	-0.34	0.2	0.990069	0.544141
Q9DCW4	Etfb	Q9DCW4 1xAcetyl [K210(100)]	0.5	-0.22	0.978824	0.824685
Q9DCW4	Etfb	Q9DCW4 1xAcetyl [K176(100)]	6.64	-0.27	1e-17	0.949032
Q9DCW4	Etfb	Q9DCW4 1xAcetyl [K35(100)]	6.64	0.1	1e-17	0.589412
Q9DCW4	Etfb	Q9DCW4 1xAcetyl [K35(100)]	-1.5	-1.27	0.390308	0.376746
Q9DCW4	Etfb	Q9DCW4 1xAcetyl [K26(100)]	1.18	-0.12	0.133601	0.873199
Q921G7	Etfdh	Q921G7 1xAcetyl [K152(100)]	5.03	-1.37	8.75989e-06	0.26366
Q921G7	Etfdh	Q921G7 1xAcetyl [K486(100)]	1.84	-1.74	0.545552	0.171555
Q921G7	Etfdh	Q921G7 1xAcetyl [K356(100)]	-0.07	-0.73	0.731176	0.753046
Q921G7	Etfdh	Q921G7 1xAcetyl [K488(100)]	6.64	-0.51	1e-17	0.951434
Q921G7	Etfdh	Q921G7 1xAcetyl [K425(100)]	0.47	-0.07	0.333866	0.664732
Q921G7	Etfdh	Q921G7 1xAcetyl [K439(100)]		6.64		1e-17
Q921G7	Etfdh	Q921G7 1xAcetyl [K343(100)]	6.64	0.05	1e-17	0.738772
Q921G7	Etfdh	Q921G7 1xAcetyl [K356(100)]	6.64	-0.48	1e-17	0.876223
Q61425	Hadh	Q61425 1xAcetyl [K87(100)]	2.22	-1.48	0.454273	0.237603
Q61425	Hadh	Q61425 1xAcetyl [K241(100)]	1.03	0.71	0.897994	0.332832
Q61425	Hadh	Q61425 1xAcetyl [K241(100)]	3.26	0.67	0.26117	0.446702
Q61425	Hadh	Q61425 1xAcetyl [K75(100)]	-0.95	-1.82	0.711142	0.100941
Q61425	Hadh	Q61425 1xAcetyl [K212(100)]	-0.97	-1.11	0.66869	0.301903
Q61425	Hadh	Q61425 1xAcetyl [K87(100)]	6.64	1.5	1e-17	0.0753584
Q61425	Hadh	Q61425 1xAcetyl [K68(100)]	-2.31	-0.56	0.048283	0.67709
Q61425	Hadh	Q61425 1xAcetyl [K241(100)]	-1.47	0.21	0.155584	0.837857
Q61425	Hadh	Q61425 1xAcetyl [K241(100)]	5	-0.95	0.00470393	0.553884
Q61425	Hadh	Q61425 1xAcetyl [K127(100)]	2.44	-2.04	0.104221	0.0831177
Q61425	Hadh	Q61425 1xAcetyl [K202(100)]	-0.51	-0.7	0.953856	0.616356
Q61425	Hadh	Q61425 1xAcetyl [K202(100)]	-1.27	-0.13	0.477693	0.825833
Q61425	Hadh	Q61425 1xAcetyl [K314(100)]		2.26		0.0103295
Q61425	Hadh	Q61425 1xAcetyl [K206(100)]	1.01	0.82	0.711635	0.657835
Q61425	Hadh	Q61425 1xAcetyl [K212(100)]	-0.75	-0.76	0.843324	0.567307
Q61425	Hadh	Q61425 1xAcetyl [K192(100)]	-0.17	-1.18	0.721956	0.300887
Q61425	Hadh	Q61425 1xAcetyl [K192(100)]
Q8BMS1	Hadha	Q8BMS1 1xAcetyl [K350(99.7)]	-1.03	-1.84	0.705492	0.15344
Q8BMS1	Hadha	Q8BMS1 1xAcetyl [K436(100)]
Q8BMS1	Hadha	Q8BMS1 1xAcetyl [K436(100)]	3.61	-0.65	0.00011154	0.662114
Q8BMS1	Hadha		-3.89	-0.99	0.0115977	0.39233
Q8BMS1	Hadha	Q8BMS1 1xAcetyl [K386(100)]	0.19	1.46	0.73761	0.204082
Q8BMS1	Hadha	Q8BMS1 1xAcetyl [K411(100)]	-1.41	0.44	0.371522	0.308692
Q8BMS1	Hadha	Q8BMS1 1xAcetyl [K406(100)]	1.57	-0.81	0.677668	0.673993
Q8BMS1	Hadha	Q8BMS1 2xAcetyl [K406(100); K411(99.6)]	1.83	-0.46	0.616674	0.872832
Q8BMS1	Hadha	Q8BMS1 1xAcetyl [K295(100)]	-1.26	-0.14	0.367352	0.951744
Q8BMS1	Hadha	Q8BMS1 1xAcetyl [K634(100)]	0.49	2.58	0.560046	0.00031026
Q8BMS1	Hadha		-1.18	-0.59	0.543514	0.793128
Q8BMS1	Hadha	Q8BMS1 1xAcetyl [K60(100)]	5.71	2.26	2.17361e-07	0.00448849
Q8BMS1	Hadha	Q8BMS1 1xAcetyl [K664(100)]	0.16	-1.02	0.514856	0.51287
Q8BMS1	Hadha	Q8BMS1 1xAcetyl [K516(100)]	6.64	0.74	1e-17	0.224741
Q8BMS1	Hadha	Q8BMS1 1xAcetyl [K516(100)]	-3.21	-1.43	0.0466572	0.302216
Q8BMS1	Hadha	Q8BMS1 1xAcetyl [K646(100)]	-0.57	-1.38	0.863773	0.324877
Q99JY0	Hadhb	Q99JY0 1xAcetyl [K335(100)]	0.56	0.08	0.695331	0.615938
Q99JY0	Hadhb	Q99JY0 1xAcetyl [K335(100)]	0.02	-0.53	0.568172	0.916766
Q99JY0	Hadhb	Q99JY0 1xAcetyl [K349(100)]	-0.06	0.1	0.616803	0.57842
Q99JY0	Hadhb	Q99JY0 1xAcetyl [K475(100)]		6.64		1e-17
Q99JY0	Hadhb	Q99JY0 1xAcetyl [K278(100)]	-0.02	-0.72	0.754601	0.755727
Q99JY0	Hadhb	Q99JY0 1xAcetyl [K278(100)]	0.91	-0.14	0.370127	0.828836
Q99JY0	Hadhb		-0.62	-0.27	0.76552	0.983968
Q99JY0	Hadhb		-1.14	-2.91	0.267043	0.0135444
Q99JY0	Hadhb	Q99JY0 1xAcetyl [K73(100)]	-1.06	-1.87	0.602661	0.0494593
Q99JY0	Hadhb	Q99JY0 1xAcetyl [K73(100)]	6.64	-6.64	1e-17	1e-17
Q99JY0	Hadhb	Q99JY0 1xAcetyl [K409(100)]	1.72	-0.13	0.59116	0.901679
Q99JY0	Hadhb	Q99JY0 1xAcetyl [K53(100)]	-0.55	-0.93	0.939589	0.570518
Q99JY0	Hadhb	Q99JY0 1xAcetyl [K53(99.8)]	-0.92	-0.63	0.801007	0.71438
Q99N15	Hsd17b10	Q99N15 1xAcetyl [K53(100)]	-1.53	-0.58	0.488312	0.829093
Q99N15	Hsd17b10	Q99N15 1xAcetyl [K107(100)]	-1.79	0.12	0.289818	0.640383
Q99N15	Hsd17b10	Q99N15 1xAcetyl [K52(99.7)]	2.66	-3.13	0.115408	0.00157995
Q99N15	Hsd17b10	Q99N15 1xAcetyl [K107(100)]	-0.8	-0.96	0.806648	0.399405
Q99N15	Hsd17b10	Q99N15 1xAcetyl [K52(99.7)]	-0.35	0.23	0.846472	0.537379
Q9D1I5	Mcee	Q9D1I5 1xAcetyl [K158(100)]	1.13	-0.39	0.292005	0.916967
Q9D1I5	Mcee	Q9D1I5 1xAcetyl [K166(100)]	-0.12	0.41	0.641112	0.340009
Q9D1I5	Mcee	Q9D1I5 1xAcetyl [K62(100)]		6.64		1e-17
Q9D1I5	Mcee	Q9D1I5 1xAcetyl [K118(100)]
Q9D1I5	Mcee	Q9D1I5 1xAcetyl [K118(100)]
Q9D1I5	Mcee	Q9D1I5 1xAcetyl [K152(100)]	6.64	-0.36	1e-17	0.982731
Q9D1I5	Mcee	Q9D1I5 2xAcetyl [K152(100); K158(100)]		-0.06		0.822854
P16332	Mmut	P16332 1xAcetyl [K600(100)]	5.69	-0.15	6.75304e-05	0.816943
P16332	Mmut	P16332 1xAcetyl [K52(100)]	-5.33		7.70449e-05
P16332	Mmut	P16332 1xAcetyl [K341(100)]	-1.13	-0.41	0.548304	0.905128
P16332	Mmut	P16332 1xAcetyl [K575(100)]	6.64	4.45	1e-17	0.000167758
Q91ZA3	Pcca	Q91ZA3 1xAcetyl [K184(100)]	-1.03	0.93	0.61135	0.102783
Q91ZA3	Pcca	Q91ZA3 1xAcetyl [K150(100)]	-0.69	-0.42	0.902147	0.941516
Q91ZA3	Pcca	Q91ZA3 2xAcetyl [K146(100); K150(100)]	-6.64	-0.81	1e-17	0.497744
Q91ZA3	Pcca	Q91ZA3 1xAcetyl [K223(100)]	6.64	-0.47	1e-17	0.999785
Q91ZA3	Pcca	Q91ZA3 1xAcetyl [K631(100)]		-6.64		1e-17
Q91ZA3	Pcca	Q91ZA3 1xAcetyl [K509(100)]	-0.8	-1.04	0.841222	0.462943
Q91ZA3	Pcca	Q91ZA3 1xAcetyl [K381(100)]	-1.3	-0.6	0.555444	0.824614
Q91ZA3	Pcca	Q91ZA3 1xAcetyl [K274(100)]	1.31	1.16	0.0985926	0.0905039
Q91ZA3	Pcca	Q91ZA3 1xAcetyl [K84(100)]	3.03	-0.19	0.253757	0.857906
Q91ZA3	Pcca	Q91ZA3 1xAcetyl [K84(99.6)]	0.27	1.18	0.985928	0.233153
Q91ZA3	Pcca	Q91ZA3 1xAcetyl [K84(100)]	-0.96	1.71	0.776795	0.0142333
Q91ZA3	Pcca	Q91ZA3 1xAcetyl [K84(100)]	-0.57	-1.68	0.960283	0.198378
Q91ZA3	Pcca	Q91ZA3 1xAcetyl [K128(99.8)]		-6.64		1e-17
Q91ZA3	Pcca	Q91ZA3 1xAcetyl [K61(100)]	-6.64		1e-17
Q91ZA3	Pcca	Q91ZA3 1xAcetyl [K637(100)]	6.64	-0.64	1e-17	0.745515
Q91ZA3	Pcca	Q91ZA3 1xAcetyl [K554(100)]	6.64	6.64	1e-17	1e-17
Q91ZA3	Pcca	Q91ZA3 1xAcetyl [K403(100)]	6.64	6.64	1e-17	1e-17
Q99MN9	Pccb	Q99MN9 1xAcetyl [K476(100)]	-0.77	0.27	0.908196	0.511679
Q99MN9	Pccb	Q99MN9 1xAcetyl [K62(100)]	6.64	-1.34	1e-17	0.304805
Q99MN9	Pccb	Q99MN9 1xAcetyl [K250(100)]	-0.84	-0.57	0.764825	0.769553
