# Supplementary material for: Endurance exercise elicits temporal and sexual dimorphic multi-omics remodeling of liver metabolism revealed by MoTrPAC
Source: Cell Rep. Author manuscript; Available in PMC 2026 Jul 20. (PMC13383671; doi:10.1016/j.celrep.2026.117416)
Supplement: 3 [file NIHMS2190714-supplement-3.xlsx]

## Sheet: Supplemental Table 3
			LogFC	LogFC	P-value	P-value
Master Protein Accessions	Gene Symbol	Modifications in Master Proteins	adv-CrAT (high glucose)	adv-CrAT (low glucose)	adv-CrAT (high glucose)	adv-CrAT (low g)
Q8K4F5	Abhd11	Q8K4F5 1xAcetyl [K79(100)]	1.08	0.26	0.856542	0.485438
Q91V92	Acly	Q91V92 1xAcetyl [K478(100)]	6.64	-1.12	1e-17	0.448274
Q91V92	Acly	Q91V92 1xAcetyl [K958(100)]	-3.28	0.24	0.132493	0.711219
Q91V92	Acly	Q91V92 1xAcetyl [K958(100)]	-0.92	-4.88	0.531058	7.1545e-05
Q91V92	Acly	Q91V92 1xAcetyl [K955(99.8)]	6.64	-0.18	1e-17	0.923789
Q91V92	Acly	Q91V92 1xAcetyl [K1067(100)]	-0.6	0.25	0.845225	0.548983
Q91V92	Acly	Q91V92 1xAcetyl [K968(100)]	-0.29	-0.7	0.794101	0.619488
Q91V92	Acly	Q91V92 1xAcetyl [K968(100)]	6.64	0.12	1e-17	0.618916
A0A2R8W744; Q99KI0	Aco2	A0A2R8W744 1xAcetyl [K96(100)]; Q99KI0 1xAcetyl [K228(100)]	-1.55	-0.89	0.479326	0.564094
A0A2R8W744; Q99KI0	Aco2	A0A2R8W744 1xAcetyl [K177(100)]; Q99KI0 1xAcetyl [K309(100)]	-1.06	-0.85	0.726019	0.579114
Q9CZU6	Cs	Q9CZU6 1xAcetyl [K450(100)]	-0.9	-0.52	0.766201	0.800248
Q9CZU6	Cs	Q9CZU6 1xAcetyl [K450(100)]	1.18	-0.58	0.189536	0.812874
Q9CZU6	Cs	Q9CZU6 1xAcetyl [K450(99.5)]	-6.64	6.64	1e-17	1e-17
Q9CZU6	Cs	Q9CZU6 1xAcetyl [K366(100)]	-0.08	-1.51	0.874164	0.229202
Q9CZU6	Cs	Q9CZU6 1xAcetyl [K366(100)]	-1.63	1.29	0.323883	0.268275
Q9CZU6	Cs	Q9CZU6 1xAcetyl [K321(100)]
Q9CZU6	Cs	Q9CZU6 1xAcetyl [K321(100)]	6.64	0.38	1e-17	0.727318
Q9CZU6	Cs	Q9CZU6 1xAcetyl [K76(100)]	6.64	-3.02	1e-17	0.00510471
Q9CZU6	Cs	Q9CZU6 1xAcetyl [K76(100)]	2.17	-0.48	0.0167622	0.787052
Q9CZU6	Cs	Q9CZU6 1xAcetyl [K49(100)]	6.64	3.85	1e-17	0.000384823
Q9CZU6	Cs	Q9CZU6 1xAcetyl [K215(100)]	-1.45	-0.59	0.484029	0.869868
Q9CZU6	Cs		-6.64	-0.56	1e-17	0.856349
Q9CZU6	Cs	Q9CZU6 1xAcetyl [K57(100)]	6.64	-0.62	1e-17	0.830779
Q9CZU6	Cs	Q9CZU6 1xAcetyl [K57(100)]	2.15	-2.16	0.193941	0.0277601
E9QN44	D2hgdh	E9QN44 1xAcetyl [K137(100)]	6.64	-0.14	1e-17	0.861905
O08749	Dld	O08749 1xAcetyl [K430(100)]	0.6	-1.16	0.217302	0.269275
O08749	Dld	O08749 1xAcetyl [K430(100)]	3.1	0.55	0.000910035	0.311721
O08749	Dld	O08749 1xAcetyl [K104(100)]	-0.55	-0.87	0.982608	0.471767
O08749	Dld	O08749 1xAcetyl [K104(100)]	-0.47	0.14	0.923237	0.543411
O08749	Dld	O08749 1xAcetyl [K143(100)]	-0.97	-0.2	0.667148	0.832486
O08749	Dld		6.64	1.65	1e-17	0.0491413
O08749	Dld	O08749 1xAcetyl [K277(100)]	-3.28	-0.44	0.0158669	0.930137
O08749	Dld	O08749 2xAcetyl [K273(100); K277(100)]	0.02	-1.01	0.841195	0.419115
O08749	Dld	O08749 1xAcetyl [K420(100)]	6.64	0.38	1e-17	0.481631
O08749	Dld	O08749 1xAcetyl [K445(100)]	6.64	-4.19	1e-17	3.90802e-05
O08749	Dld	O08749 1xAcetyl [K277(100)]	5.97	-0.3	4.67271e-12	0.975114
O08749	Dld	O08749 1xAcetyl [K277(100)]	6.64	-0.33	1e-17	0.996423
O08749	Dld	O08749 1xAcetyl [K159(100)]	0.95	-0.46	0.10932	0.855847
O08749	Dld	O08749 1xAcetyl [K159(100)]	6.64	0.52	1e-17	0.372158
O08749	Dld	O08749 1xAcetyl [K127(100)]	6.64	-2.98	1e-17	0.00569873
O08749	Dld	O08749 1xAcetyl [K127(100)]	6.64	-6.64	1e-17	1e-17
O08749	Dld	O08749 1xAcetyl [K127(100)]	6.64	-1.72	1e-17	0.145117
O08749	Dld	O08749 1xAcetyl [K166(100)]	-0.23	-0.68	0.719097	0.635799
O08749	Dld	O08749 1xAcetyl [K146(100)]	-0.53	-0.37	0.968827	0.953224
O08749	Dld	O08749 1xAcetyl [K334(100)]	-1.41	-0.02	0.374456	0.694174
O08749	Dld	O08749 1xAcetyl [K334(100)]	6.64		1e-17
O08749	Dld	O08749 1xAcetyl [K66(100)]	-3.69	2.03	0.0284124	0.0169968
O08749	Dld	O08749 1xAcetyl [K410(100)]	-6.64	-3.07	1e-17	0.00740116
Q9D2G2	Dlst	Q9D2G2 1xAcetyl [K155(100)]	6.64	-0.21	1e-17	0.960631
Q9D2G2	Dlst	Q9D2G2 1xAcetyl [K268(100)]	3.59	6.64	0.194415	1e-17
Q9D2G2	Dlst	Q9D2G2 1xAcetyl [K273(100)]	6.64	0.55	1e-17	0.310972
Q9D2G2	Dlst	Q9D2G2 2xAcetyl [K268(100); K273(100)]	-1.12	-0.35	0.651339	0.96659
A0AAG1ESS4	Fahd1	A0AAG1ESS4 1xAcetyl [K116(99.8)]	6.64	-0.13	1e-17	0.988045
A0AAG1ESS4	Fahd1	A0AAG1ESS4 1xAcetyl [K118(100)]	1.6	0.7	0.0600674	0.2803
A0AAG1ESS4	Fahd1	A0AAG1ESS4 1xAcetyl [K154(100)]	0.04	0.36	0.882665	0.448069
A0AAG1ESS4	Fahd1	A0AAG1ESS4 1xAcetyl [K83(100)]	1.93	0.14	0.572785	0.690167
A0A1L1STE6	Idh3a	A0A1L1STE6 1xAcetyl [K241(100)]
A0A1L1STE6	Idh3a	A0A1L1STE6 1xAcetyl [K118(100)]
A0A1L1STE6	Idh3a		1.39	-6.64	0.74125	1e-17
A0A1L1STE6	Idh3a	A0A1L1STE6 1xAcetyl [K218(100)]	6.64	-0.33	1e-17	0.953265
A0A1L1STE6	Idh3a	A0A1L1STE6 1xAcetyl [K218(100)]	3.45	-2.04	0.182452	0.097446
Q91VA7	Idh3b	Q91VA7 1xAcetyl [K373(100)]	6.64	-6.64	1e-17	1e-17
Q91VA7	Idh3b	Q91VA7 1xAcetyl [K373(100)]	1.68	0.27	0.313264	0.503263
Q91VA7	Idh3b		6.64	-2.27	1e-17	0.0613635
P70404; Q91VA7	Idh3g		2	6.64	0.224228	1e-17
Q91YP0	L2hgdh	Q91YP0 1xAcetyl [K105(100)]	1.9	-0.22	0.0185486	0.906634
Q91YP0	L2hgdh	Q91YP0 1xAcetyl [K105(100)]	-0.33	-0.03	0.771237	0.677544
Q91YP0	L2hgdh		1.4	-4.37	0.541054	0.000255866
Q91YP0	L2hgdh	Q91YP0 1xAcetyl [K71(100)]	-1.05	-0.44	0.709118	0.965809
Q91YP0	L2hgdh	Q91YP0 1xAcetyl [K71(100)]	6.64	-6.64	1e-17	1e-17
P08249	Mdh2	P08249 1xAcetyl [K185(100)]	-0.29	-0.64	0.76678	0.672651
P08249	Mdh2	P08249 1xAcetyl [K78(100)]	-1.01	-0.8	0.636619	0.532196
P08249	Mdh2	P08249 1xAcetyl [K329(99.7)]	3.3	2.3	0.144639	0.00186954
P08249	Mdh2	P08249 1xAcetyl [K297(99.2)]	6.64	-0.84	1e-17	0.664644
P08249	Mdh2	P08249 1xAcetyl [K301(100)]	-0.46	-0.38	0.914969	0.942337
P08249	Mdh2	P08249 1xAcetyl [K301(100)]	6.64	-6.64	1e-17	1e-17
P08249	Mdh2	P08249 1xAcetyl [K329(100)]	6.64	0.21	1e-17	0.581607
P08249	Mdh2	P08249 1xAcetyl [K335(100)]	-0.49	-0.48	0.912611	0.896603
P08249	Mdh2	P08249 1xAcetyl [K335(100)]	2.1	-1.89	0.0105465	0.0716839
P08249	Mdh2	P08249 1xAcetyl [K301(100)]	6.64	0.08	1e-17	0.596231
P08249	Mdh2	P08249 2xAcetyl [K297(100); K301(100)]	-0.97	-0.14	0.701952	0.802132
P08249	Mdh2	P08249 1xAcetyl [K157(100)]	6.64	-0.97	1e-17	0.445542
P08249	Mdh2	P08249 1xAcetyl [K157(100)]	-0.91	0.76	0.785154	0.255524
P08249	Mdh2	P08249 1xAcetyl [K307(100)]	6.64	0.34	1e-17	0.52879
P08249	Mdh2	P08249 1xAcetyl [K203(100)]	6.64	-6.64	1e-17	1e-17
P63030	Mpc1	P63030 1xAcetyl [K72(100)]	-1.54	-0.73	0.448681	0.706374
Q60597	Ogdh	Q60597 1xAcetyl [K74(100)]	6.64	-0.85	1e-17	0.607554
Q60597	Ogdh	Q60597 1xAcetyl [K401(99.8)]	6.64	0.08	1e-17	0.728894
E9QPD7	Pcx	E9QPD7 1xAcetyl [K1110(100)]	3.54	-0.69	0.0374632	0.746019
E9QPD7	Pcx	E9QPD7 1xAcetyl [K1110(100)]	-0.24	0.28	0.970609	0.586642
E9QPD7	Pcx	E9QPD7 1xAcetyl [K993(100)]	-1.33	0.97	0.544788	0.352076
E9QPD7	Pcx	E9QPD7 1xAcetyl [K320(100)]	2.44	-0.84	0.00707125	0.538215
E9QPD7	Pcx	E9QPD7 1xAcetyl [K1165(100)]	0.13	0.69	0.512692	0.270776
E9QPD7	Pcx	E9QPD7 1xAcetyl [K1165(100)]	1.03	0.09	0.534961	0.601251
E9QPD7	Pcx	E9QPD7 1xAcetyl [K1057(99.3)]	6.64	1.24	1e-17	0.13452
E9QPD7	Pcx	E9QPD7 1xAcetyl [K1044(100)]	6.64	-0.89	1e-17	0.564486
E9QPD7	Pcx	E9QPD7 1xAcetyl [K153(100)]	6.64	-1	1e-17	0.454936
E9QPD7	Pcx	E9QPD7 1xAcetyl [K153(100)]	6.64	0.82	1e-17	0.508595
E9QPD7	Pcx	E9QPD7 1xAcetyl [K80(100)]	-0.42	-0.8	0.880707	0.531169
E9QPD7	Pcx	E9QPD7 1xAcetyl [K317(99.7)]	-2.77	-0.79	0.0461938	0.704522
E9QPD7	Pcx		0.97	1.48	0.129694	0.0180584
E9QPD7	Pcx	E9QPD7 1xAcetyl [K1062(100)]	3.36	-0.64	0.169835	0.742196
E9QPD7	Pcx	E9QPD7 1xAcetyl [K1131(100)]	6.64	4.67	1e-17	1.60494e-06
E9QPD7	Pcx	E9QPD7 1xAcetyl [K1165(100)]
E9QPD7	Pcx	E9QPD7 1xAcetyl [K435(100)]	6.64	0.37	1e-17	0.349982
E9QPD7	Pcx	E9QPD7 1xAcetyl [K1125(100)]	-6.64	-0.9	1e-17	0.523742
E9QPD7	Pcx	E9QPD7 1xAcetyl [K1125(100)]	1.2	6.64	0.825021	1e-17
Q8K2B3	Sdha	Q8K2B3 1xAcetyl [K250(100)]	-0.47	-0.49	0.99855	0.958098
Q8K2B3	Sdha	Q8K2B3 1xAcetyl [K598(100)]	0.29	-0.25	0.435331	0.952302
Q8K2B3	Sdha	Q8K2B3 1xAcetyl [K182(100)]	3.49	0.44	0.00119681	0.374083
Q8K2B3	Sdha	Q8K2B3 1xAcetyl [K598(100)]	6.64	0.17	1e-17	0.866523
Q8K2B3	Sdha	Q8K2B3 1xAcetyl [K550(100)]	6.64	-0.9	1e-17	0.546928
Q8K2B3	Sdha	Q8K2B3 1xAcetyl [K633(100)]	-0.36	-1.56	0.789437	0.101383
Q8K2B3	Sdha	Q8K2B3 1xAcetyl [K624(100)]		-1.25		0.323352
Q8K2B3	Sdha	Q8K2B3 1xAcetyl [K633(100)]	6.64	-0.18	1e-17	0.846377
Q8K2B3	Sdha	Q8K2B3 1xAcetyl [K517(100)]	-1.29	0.23	0.444166	0.468446
Q8K2B3	Sdha	Q8K2B3 1xAcetyl [K517(100)]	-0.27	1.13	0.734095	0.0991985
Q8K2B3	Sdha	Q8K2B3 1xAcetyl [K517(100)]	-4.67	-1.12	0.000493629	0.470075
Q8K2B3	Sdha	Q8K2B3 1xAcetyl [K547(100)]	-1.6	-0.39	0.273947	0.931124
Q8K2B3	Sdha		6.64	-0.8	1e-17	0.668976
Q8K2B3	Sdha	Q8K2B3 2xAcetyl [K547(100); K550(100)]	-1.24	1.18	0.411897	0.309944
Q8K2B3	Sdha	Q8K2B3 1xAcetyl [K167(100)]	3.03	1.03	0.290175	0.140088
Q8K2B3	Sdha	Q8K2B3 1xAcetyl [K636(100)]	-1.68	-0.62	0.349183	0.651334
Q8K2B3	Sdha	Q8K2B3 1xAcetyl [K608(100)]	3.34	-1.15	0.0243387	0.499819
Q8K2B3	Sdha	Q8K2B3 1xAcetyl [K608(100)]	-0.91	-0.57	0.797202	0.795992
Q8K2B3	Sdha	Q8K2B3 1xAcetyl [K647(100)]	-1.43	-1.1	0.394336	0.408382
Q9CQA3	Sdhb	Q9CQA3 1xAcetyl [K257(100)]		-6.64		1e-17
Q9CQA3	Sdhb	Q9CQA3 1xAcetyl [K53(100)]	3.07	2.51	0.299593	0.0371961
Q9CQA3	Sdhb		-0.16	-0.12	0.57381	0.813173
Q9CQA3	Sdhb	Q9CQA3 1xAcetyl [K43(100)]	6.64	-0.87	1e-17	0.518367
Q9CQA3	Sdhb	Q9CQA3 1xAcetyl [K82(100)]	-2.46	-4.62	0.134195	1.57332e-05
Q9CQA3	Sdhb	Q9CQA3 1xAcetyl [K125(100)]	-5.98	-2.13	0.00453081	0.0863382
Q9CQA3	Sdhb	Q9CQA3 1xAcetyl [K128(100)]	-1.08	-0.29	0.700222	0.84678
Q9CQA3	Sdhb	Q9CQA3 1xAcetyl [K128(100)]	-0.66	-0.26	0.920637	0.854408
Q9CQA3	Sdhb	Q9CQA3 1xAcetyl [K53(100)]	1.49	-0.55	0.0723674	0.744471
Q8JZU2	Slc25a1	Q8JZU2 1xAcetyl [K277(100)]	-0.67	-0.54	0.822366	0.893359
Q8JZU2	Slc25a1	Q8JZU2 1xAcetyl [K268(100)]	6.64	-0.41	1e-17	0.926958
Q9CR62	Slc25a11	Q9CR62 1xAcetyl [K62(100)]	-1.5	-0.92	0.490215	0.464744
Q9CR62	Slc25a11	Q9CR62 1xAcetyl [K256(100)]	-1.15	-1.18	0.613887	0.369182
Q9CR62	Slc25a11	Q9CR62 1xAcetyl [K256(100)]	-1.37	-0.6	0.524165	0.812474
Q9CR62	Slc25a11	Q9CR62 1xAcetyl [K260(100)]	-1.82	-0.85	0.352839	0.623055
Q9CR62	Slc25a11	Q9CR62 1xAcetyl [K260(100)]	-4.19		0.0490052
Q9CR62	Slc25a11	Q9CR62 1xAcetyl [K162(100)]	-1.07	-0.57	0.703136	0.880364
Q9CR62	Slc25a11	Q9CR62 1xAcetyl [K73(100)]	2.15	-0.42	0.553051	0.936266
Q9Z2I9	Sucla2	Q9Z2I9 1xAcetyl [K78(100)]	-0.49	-1.38	0.992104	0.360042
Q9Z2I9	Sucla2	Q9Z2I9 1xAcetyl [K78(100)]	0.91	-0.57	0.38213	0.887668
Q9Z2I9	Sucla2	Q9Z2I9 1xAcetyl [K108(100)]	2.19	-0.31	0.0807996	0.976363
Q9Z2I9	Sucla2	Q9Z2I9 1xAcetyl [K143(100)]	6.64	-0.39	1e-17	0.927077
Q9Z2I9	Sucla2		-6.64	-0.42	1e-17	0.876693
Q9Z2I9	Sucla2	Q9Z2I9 1xAcetyl [K274(100)]	2.01	-3.11	0.104323	0.00743203
Q9Z2I9	Sucla2	Q9Z2I9 1xAcetyl [K274(100)]	-1.53	2.86	0.199593	0.00171583
Q9WUM5	Suclg1	Q9WUM5 1xAcetyl [K94(100)]	-6.64	-6	1e-17	1.01696e-13
Q9WUM5	Suclg1	Q9WUM5 1xAcetyl [K54(100)]	0.93	-0.87	0.207751	0.622165
Q9WUM5	Suclg1	Q9WUM5 1xAcetyl [K54(99.6)]	-1.09	-0.25	0.633502	0.916418
Q9WUM5	Suclg1	Q9WUM5 1xAcetyl [K48(100)]	6.64	-0.68	1e-17	0.635774
Q9WUM5	Suclg1	Q9WUM5 1xAcetyl [K54(100)]	3.32	-0.01	0.00501857	0.759545
Q9WUM5	Suclg1		1.15	-0.07	0.853498	0.994588
Q9WUM5	Suclg1	Q9WUM5 1xAcetyl [K66(100)]	-1.06	0.27	0.720166	0.506548
Q9WUM5	Suclg1		2.77	1.28	0.332526	0.0742658
Q9WUM5	Suclg1	Q9WUM5 1xAcetyl [K308(99.6)]	6.64	-1.23	1e-17	0.369928
Q9WUM5	Suclg1	Q9WUM5 1xAcetyl [K308(99.6)]	-1.48	-0.32	0.505004	0.781479
Q9WUM5	Suclg1	Q9WUM5 1xAcetyl [K81(100)]	6.64	6.64	1e-17	1e-17
Q9Z2I8	Suclg2	Q9Z2I8 1xAcetyl [K280(100)]	-2.32	-1.84	0.283833	0.105747
Q9Z2I8	Suclg2	Q9Z2I8 1xAcetyl [K280(100)]	-0.73	-0.11	0.515932	0.844051
Q9Z2I8	Suclg2	Q9Z2I8 1xAcetyl [K74(100)]	0.92	-0.9	0.225088	0.604316
Q9Z2I8	Suclg2	Q9Z2I8 1xAcetyl [K94(100)]	3.47	-0.72	0.00637847	0.758278
Q9Z2I8	Suclg2	Q9Z2I8 1xAcetyl [K102(100)]	-0.53	2.01	0.830979	0.0720038
Q9Z2I8	Suclg2	Q9Z2I8 1xAcetyl [K219(100)]	-1.66	-0.96	0.341274	0.499087
Q9Z2I8	Suclg2	Q9Z2I8 1xAcetyl [K219(100)]	6.64	-2.28	1e-17	0.0222461
Q9Z2I8	Suclg2	Q9Z2I8 1xAcetyl [K228(100)]	-0.66	-4.52	0.918018	3.70076e-08
Q9Z2I8	Suclg2	Q9Z2I8 1xAcetyl [K272(100)]	-1.46	-0.99	0.346505	0.381832
Q9Z2I8	Suclg2	Q9Z2I8 1xAcetyl [K272(100)]	1.44	-0.55	0.042907	0.814824
Q9Z2I8	Suclg2	Q9Z2I8 1xAcetyl [K424(99.7)]	-3.34	0.5	0.0183913	0.34414
Q9Z2I8	Suclg2	Q9Z2I8 1xAcetyl [K140(100)]	-1.41	-1.13	0.370777	0.344606
Q9Z2I8	Suclg2	Q9Z2I8 1xAcetyl [K140(100)]	0.53	0.3	0.376641	0.455697
