# Supplementary material for: Endurance exercise elicits temporal and sexual dimorphic multi-omics remodeling of liver metabolism revealed by MoTrPAC
Source: Cell Rep. Author manuscript; Available in PMC 2026 Jul 20. (PMC13383671; doi:10.1016/j.celrep.2026.117416)
Supplement: 4 [file NIHMS2190714-supplement-4.xlsx]

## Sheet: Supplemental Table 4
			LogFC	LogFC	P-value	P-value
Master Protein Accessions	Gene Symbol	Modifications in Master Proteins	adv-CrAT (high glucose)	adv-CrAT (low glucose)	adv-CrAT (high glucose)	adv-CrAT (low g)
Q9CWD8	Nubpl	Q9CWD8 1xAcetyl [K250(100)]	3.2	-0.15	0.032199	0.773363
A2AIL4	Ndufaf6	A2AIL4 1xAcetyl [K271(100)]	1.09	-0.35	0.851303	0.9302
Q8JZN5	Acad9	Q8JZN5 1xAcetyl [K525(100)]	-1.08	-3.63	0.695631	0.000926799
Q91VD9	Ndufs1	Q91VD9 1xAcetyl [K607(100)]		-1.99		0.12118
Q91VD9	Ndufs1	Q91VD9 1xAcetyl [K467(100)]	3.74	-0.73	0.121606	0.730099
Q91VD9	Ndufs1	Q91VD9 1xAcetyl [K289(100)]	-6.64	-0.08	1e-17	0.942485
Q91VD9	Ndufs1	Q91VD9 1xAcetyl [K311(100)]	-6.64	6.64	1e-17	1e-17
Q91VD9	Ndufs1	Q91VD9 1xAcetyl [K450(100)]	-4.01	-4.42	0.00672623	2.65806e-05
Q9D6J6	Ndufv2	Q9D6J6 1xAcetyl [K60(100)]	-1.85	-0.12	0.237291	0.833027
Q9D6J6	Ndufv2	Q9D6J6 1xAcetyl [K128(99.7)]		0.23		0.886427
Q91WD5	Ndufs2	Q91WD5 1xAcetyl [K372(100)]	-1.27	-0.49	0.352249	0.838271
Q91YT0	Ndufv1	Q91YT0 1xAcetyl [K401(100)]	-1.47	0.01	0.44968	0.751465
Q91YT0	Ndufv1	Q91YT0 1xAcetyl [K81(100)]	0.02	-0.65	0.583755	0.744541
Q91YT0	Ndufv1	Q91YT0 1xAcetyl [K81(100)]	-1.52	-0.44	0.436104	0.962839
Q91YT0	Ndufv1	Q91YT0 1xAcetyl [K375(100)]	-0.75	-0.59	0.93287	0.763935
Q91YT0	Ndufv1	Q91YT0 1xAcetyl [K104(100)]	-0.52	-2.03	0.946446	0.110334
Q91YT0	Ndufv1	Q91YT0 1xAcetyl [K104(100)]	6.64	-0.43	1e-17	0.991408
Q9DC70	Ndufs7	Q9DC70 1xAcetyl [K77(100)]	6.64	-6.64	1e-17	1e-17
Q9CQZ5	Ndufa6	Q9CQZ5 1xMet-loss+Acetyl [N-Term]	-0.13	6.64	0.5872	1e-17
P52503	Ndufs6	P52503 1xAcetyl [K90(100)]	-0.38	0.68	0.989501	0.29149
P52503	Ndufs6	P52503 1xAcetyl [K112(100)]	-1.5	-0.79	0.402445	0.559188
Q9DC69	Ndufa9	Q9DC69 1xAcetyl [K175(100)]	-0.9	-0.91	0.705612	0.512537
Q9DC69	Ndufa9		6.64	-1.2	1e-17	0.431477
Q9CQ75	Ndufa2	Q9CQ75 1xAcetyl [K75(100)]	3.41	0.13	0.000310456	0.558225
Q9CPP6	Ndufa5	Q9CPP6 2xAcetyl [K36(100); K40(100)]		-1.03		0.418653
Q9CQZ5	Ndufa6	Q9CQZ5 1xMet-loss+Acetyl [N-Term]	-0.13	6.64	0.5872	1e-17
Q9DCS9	Ndufb10	Q9DCS9 1xMet-loss+Acetyl [N-Term]; 1xMet-loss [N-Term]; 1xAcetyl [K7(100)]	6.64	-0.2	1e-17	0.926862
Q99LC3	Ndufa10	Q99LC3 1xAcetyl [K122(100)]	-1.29	-1.08	0.560297	0.525401
Q99LC3	Ndufa10	Q99LC3 1xAcetyl [K191(100)]	6.64	-1.62	1e-17	0.22212
Q99LC3	Ndufa10	Q99LC3 1xAcetyl [K191(100)]	0.05	-0.68	0.706997	0.763296
Q99LC3	Ndufa10	Q99LC3 1xAcetyl [K242(99.7)]	1.89	0.21	0.549053	0.532908
Q99LC3	Ndufa10	Q99LC3 1xAcetyl [K350(100)]	0.86	0.24	0.882811	0.610432
Q9DCJ5	Ndufa8	Q9DCJ5 1xAcetyl [K38(100)]		-2.29		0.0578351
Q9DCJ5	Ndufa8		3.35	-1.02	0.128005	0.566653
Q9DCJ5	Ndufa8	Q9DCJ5 1xAcetyl [K162(99.5)]	-1.05	-0.37	0.739347	0.979504
Q9DCJ5	Ndufa8			6.64		1e-17
Q9DCJ5	Ndufa8	Q9DCJ5 1xAcetyl [K132(100)]	-0.86	-0.41	0.821218	0.980916
Q9DCT2	Ndufs3	Q9DCT2 1xAcetyl [K263(100)]	6.64	0.22	1e-17	0.562744
Q9CR61	Ndufb7	Q9CR61 1xAcetyl [K97(100)]	0.01	-0.61	0.767399	0.757916
Q9ERS2	Ndufa13	Q9ERS2 1xAcetyl [K7(100)]	6.64	0.35	1e-17	0.885688
Q9ERS2	Ndufa13	Q9ERS2 1xAcetyl [K7(100)]	2.7	2.26	0.363302	0.119582
Q9ERS2	Ndufa13	Q9ERS2 1xAcetyl [K7(100)]	6.64	-0.4	1e-17	0.877297
Q9ERS2	Ndufa13	Q9ERS2 1xAcetyl [K7(100)]	0.34	0.66	0.734531	0.299289
Q99LC3	Ndufa10	Q99LC3 1xAcetyl [K122(100)]	-1.29	-1.08	0.560297	0.525401
Q99LC3	Ndufa10	Q99LC3 1xAcetyl [K191(100)]	6.64	-1.62	1e-17	0.22212
Q99LC3	Ndufa10	Q99LC3 1xAcetyl [K191(100)]	0.05	-0.68	0.706997	0.763296
Q99LC3	Ndufa10	Q99LC3 1xAcetyl [K242(99.7)]	1.89	0.21	0.549053	0.532908
Q99LC3	Ndufa10	Q99LC3 1xAcetyl [K350(100)]	0.86	0.24	0.882811	0.610432
Q8K2B3	Sdha	Q8K2B3 1xAcetyl [K250(100)]	-0.47	-0.49	0.99855	0.958098
Q8K2B3	Sdha	Q8K2B3 1xAcetyl [K598(100)]	0.29	-0.25	0.435331	0.952302
Q8K2B3	Sdha	Q8K2B3 1xAcetyl [K182(100)]	3.49	0.44	0.00119681	0.374083
Q8K2B3	Sdha	Q8K2B3 1xAcetyl [K598(100)]	6.64	0.17	1e-17	0.866523
Q8K2B3	Sdha	Q8K2B3 1xAcetyl [K550(100)]	6.64	-0.9	1e-17	0.546928
Q8K2B3	Sdha	Q8K2B3 1xAcetyl [K633(100)]	-0.36	-1.56	0.789437	0.101383
Q8K2B3	Sdha	Q8K2B3 1xAcetyl [K624(100)]		-1.25		0.323352
Q8K2B3	Sdha	Q8K2B3 1xAcetyl [K633(100)]	6.64	-0.18	1e-17	0.846377
Q8K2B3	Sdha	Q8K2B3 1xAcetyl [K517(100)]	-1.29	0.23	0.444166	0.468446
Q8K2B3	Sdha	Q8K2B3 1xAcetyl [K517(100)]	-0.27	1.13	0.734095	0.0991985
Q8K2B3	Sdha	Q8K2B3 1xAcetyl [K517(100)]	-4.67	-1.12	0.000493629	0.470075
Q8K2B3	Sdha	Q8K2B3 1xAcetyl [K547(100)]	-1.6	-0.39	0.273947	0.931124
Q8K2B3	Sdha		6.64	-0.8	1e-17	0.668976
Q8K2B3	Sdha	Q8K2B3 2xAcetyl [K547(100); K550(100)]	-1.24	1.18	0.411897	0.309944
Q8K2B3	Sdha	Q8K2B3 1xAcetyl [K167(100)]	3.03	1.03	0.290175	0.140088
Q8K2B3	Sdha	Q8K2B3 1xAcetyl [K636(100)]	-1.68	-0.62	0.349183	0.651334
Q8K2B3	Sdha	Q8K2B3 1xAcetyl [K608(100)]	3.34	-1.15	0.0243387	0.499819
Q8K2B3	Sdha	Q8K2B3 1xAcetyl [K608(100)]	-0.91	-0.57	0.797202	0.795992
Q8K2B3	Sdha	Q8K2B3 1xAcetyl [K647(100)]	-1.43	-1.1	0.394336	0.408382
Q9CQA3	Sdhb	Q9CQA3 1xAcetyl [K257(100)]		-6.64		1e-17
Q9CQA3	Sdhb	Q9CQA3 1xAcetyl [K53(100)]	3.07	2.51	0.299593	0.0371961
Q9CQA3	Sdhb		-0.16	-0.12	0.57381	0.813173
Q9CQA3	Sdhb	Q9CQA3 1xAcetyl [K43(100)]	6.64	-0.87	1e-17	0.518367
Q9CQA3	Sdhb	Q9CQA3 1xAcetyl [K82(100)]	-2.46	-4.62	0.134195	1.57332e-05
Q9CQA3	Sdhb	Q9CQA3 1xAcetyl [K125(100)]	-5.98	-2.13	0.00453081	0.0863382
Q9CQA3	Sdhb	Q9CQA3 1xAcetyl [K128(100)]	-1.08	-0.29	0.700222	0.84678
Q9CQA3	Sdhb	Q9CQA3 1xAcetyl [K128(100)]	-0.66	-0.26	0.920637	0.854408
Q9CQA3	Sdhb	Q9CQA3 1xAcetyl [K53(100)]	1.49	-0.55	0.0723674	0.744471
Q9CR68	Uqcrfs1	Q9CR68 1xAcetyl [K101(100)]	6.64	-0.04	1e-17	0.812516
Q9D0M3	Cyc1	Q9D0M3 1xAcetyl [K310(100)]	2.19	-0.78	0.547534	0.67079
Q9D0M3	Cyc1	Q9D0M3 1xAcetyl [K315(100)]	2.87	0.38	0.298399	0.472729
Q9D0M3	Cyc1	Q9D0M3 1xAcetyl [K315(100)]	-1.56	-1.03	0.459145	0.502145
Q9CQ69	Uqcrq	Q9CQ69 1xAcetyl [K33(100)]	6.64	-0.22	1e-17	0.908313
Q9CQ69	Uqcrq	Q9CQ69 1xAcetyl [K33(100)]	6.64	6.64	1e-17	1e-17
Q9CQ69	Uqcrq	Q9CQ69 1xAcetyl [K82(100)]		-0.12		0.871561
P99028	Uqcrh	P99028 1xAcetyl [K83(100)]	0.2	-0.92	0.418251	0.429118
P99028	Uqcrh	P99028 1xAcetyl [K86(99.8)]	1.59	1.03	0.358236	0.138813
Q9CQB4	Uqcrb	Q9CQB4 1xAcetyl [K45(100)]	-1.25	0.12	0.582164	0.637948
Q9CQB4	Uqcrb	Q9CQB4 1xAcetyl [K78(100)]	-0.33	0.13	0.949797	0.577728
Q9CQB4	Uqcrb	Q9CQB4 1xAcetyl [K19(100)]	-1.37	-0.24	0.5255	0.869583
Q9CQB4	Uqcrb	Q9CQB4 1xAcetyl [K45(100)]	-6.64	-0.05	1e-17	0.826933
Q9CQB4	Uqcrb	Q9CQB4 1xAcetyl [K45(100)]	-2.16	1.9	0.193501	0.0479239
Q9CQB4	Uqcrb	Q9CQB4 1xAcetyl [K12(100)]	-0.16	-2.54	0.584771	0.0352691
Q921H9	Coa7	Q921H9 1xAcetyl [K211(100)]	2.14	0.49	0.304252	0.441072
P12787	Cox5a	P12787 1xAcetyl [K145(100)]	-0.29	0.49	0.747871	0.347277
P12787	Cox5a	P12787 1xAcetyl [K83(100)]	6.64	-0.51	1e-17	0.946018
P12787	Cox5a	P12787 1xAcetyl [K58(100)]	-6.64	6.64	1e-17	1e-17
Q9DCW5	Cox6a1	Q9DCW5 1xAcetyl [K85(100)]	-1.35	0.98	0.530824	0.134307
P56391	Cox6b1	P56391 1xAcetyl [K28(100)]	-2.63	-0.33	0.103832	0.901139
P56391	Cox6b1	P56391 1xAcetyl [K13(100)]	-1.73	0	0.397788	0.644034
P56391	Cox6b1	P56391 1xMet-loss+Acetyl [N-Term]	2.76	5.18	0.236519	2.34224e-10
P56391	Cox6b1	P56391 1xAcetyl [K13(100)]	-1.39	-2.39	0.529343	0.0303812
P56391	Cox6b1	P56391 1xAcetyl [K28(100)]	-2.63	-0.33	0.103832	0.901139
P56391	Cox6b1	P56391 1xAcetyl [K13(100)]	-1.73	0	0.397788	0.644034
P56391	Cox6b1	P56391 1xMet-loss+Acetyl [N-Term]	2.76	5.18	0.236519	2.34224e-10
P56391	Cox6b1	P56391 1xAcetyl [K13(100)]	-1.39	-2.39	0.529343	0.0303812
P19783	Cox4i1	P19783 1xAcetyl [K78(100)]	6.64	-0.56	1e-17	0.675285
P19783	Cox4i1	P19783 1xAcetyl [K29(100)]	-1.36	0.12	0.404637	0.620757
P19783	Cox4i1	P19783 1xAcetyl [K29(100)]	-0.11	-0.31	0.677031	0.947061
P19783	Cox4i1	P19783 1xAcetyl [K67(100)]	-1.09	-0.29	0.580471	0.929047
P19783	Cox4i1	P19783 1xAcetyl [K67(100)]	-0.61	0.9	0.83471	0.436787
P19783	Cox4i1		2.95	-0.95	0.0234735	0.491431
P19783	Cox4i1	P19783 1xAcetyl [K168(99.8)]	-0.09	-0.04	0.753429	0.658657
P17665	Cox7c	P17665 1xAcetyl [K25(100)]	3.57	-1.35	0.00559586	0.316332
Q62425	Ndufa4		-1.34	-0.76	0.232638	0.542628
Q9D881	Cox5b-ps	Q9D881 1xAcetyl [K74(100)]	-0.38	-1.74	0.969316	0.166746
Q9D881	Cox5b-ps	Q9D881 1xAcetyl [K74(100)]	-0.09	-0.66	0.648442	0.664813
Q9D881	Cox5b-ps	Q9D881 1xAcetyl [K121(100)]	-0.11	-2.26	0.756963	0.0415921
Q9D881	Cox5b-ps	Q9D881 1xAcetyl [K121(100)]	4.43	0.16	0.0149895	0.576755
Q9D881	Cox5b-ps	Q9D881 1xAcetyl [K57(100)]	0.07	-0.2	0.526305	0.906092
Q9D881	Cox5b-ps	Q9D881 1xAcetyl [K57(100)]	0.11	-0.22	0.494938	0.97875
Q9D881	Cox5b-ps	Q9D881 1xAcetyl [K57(100)]	-1.62	-0.15	0.440862	0.845576
Q9D881	Cox5b-ps	Q9D881 1xAcetyl [K107(100)]		-0.68		0.756919
Q9CQQ7	Atp5pb	Q9CQQ7 1xAcetyl [K162(100)]	6.64		1e-17
Q9CQQ7	Atp5pb	Q9CQQ7 1xAcetyl [K221(100)]	4.19	-0.74	0.0717928	0.673572
Q9CQQ7	Atp5pb	Q9CQQ7 1xAcetyl [K221(99.8)]
Q9CQQ7	Atp5pb	Q9CQQ7 1xAcetyl [K194(100)]	-0.67	-0.39	0.805709	0.956948
Q9CQQ7	Atp5pb	Q9CQQ7 1xAcetyl [K194(100)]	6.64	-1.16	1e-17	0.490154
Q9CQQ7	Atp5pb	Q9CQQ7 1xAcetyl [K225(100)]	-0.54	-1.64	0.975077	0.0833496
Q9CQQ7	Atp5pb	Q9CQQ7 1xAcetyl [K225(100)]	-1.41	-0.91	0.371945	0.439349
Q9CQQ7	Atp5pb	Q9CQQ7 2xAcetyl [K225(100); K233(100)]	6.64	-0.55	1e-17	0.896006
Q9CQQ7	Atp5pb	Q9CQQ7 1xAcetyl [K221(100)]	-0.65	-0.87	0.925004	0.488871
Q9CQQ7	Atp5pb	Q9CQQ7 1xAcetyl [K221(100)]	-0.18	0.6	0.684046	0.197651
Q9CQQ7	Atp5pb	Q9CQQ7 1xAcetyl [K210(100)]	1.29	-2.34	0.463391	0.052032
Q9CQQ7	Atp5pb	Q9CQQ7 1xAcetyl [K210(100)]	6.64	0.14	1e-17	0.982257
Q9CPQ8	Atp5mg	Q9CPQ8 1xAcetyl [K61(100)]	6.64	-0.33	1e-17	0.933816
Q9CPQ8	Atp5mg	Q9CPQ8 1xAcetyl [K61(100)]	-2.78	0.5	0.0768128	0.295263
Q9CPQ8	Atp5mg	Q9CPQ8 1xAcetyl [K66(100)]	-0.77	-0.75	0.825082	0.572526
Q06185	Atp5me	Q06185 1xAcetyl [K71(100)]	-1.75	-0.31	0.407724	0.860886
P03930	Mtatp8	P03930 1xAcetyl [K54(100)]	-1.93	-0.25	0.252077	0.902595
P03930	Mtatp8	P03930 1xAcetyl [K48(100)]	-2.36	0.21	0.120856	0.581039
P03930	Mtatp8	P03930 1xAcetyl [K48(100)]	-3.02	1.23	0.0909203	0.0827521
P03930	Mtatp8		-0.81	0.66	0.6285	0.479459
P03930	Mtatp8	P03930 1xAcetyl [K57(100)]	-1.31	-0.46	0.56134	0.854122
P56135	Atp5mf	P56135 1xAcetyl [K48(100)]	-0.7	-1.37	0.737068	0.310825
Q9DCX2	Atp5pd	Q9DCX2 1xAcetyl [K32(100)]	-1.41	-0.03	0.374651	0.701012
Q9DCX2	Atp5pd	Q9DCX2 1xAcetyl [K63(100)]	-0.87	-0.13	0.786775	0.822685
Q9DCX2	Atp5pd	Q9DCX2 1xAcetyl [K72(99.8)]	-0.04	0.63	0.580241	0.211106
Q9DCX2	Atp5pd	Q9DCX2 2xAcetyl [K63(100); K72(99.8)]	1.15	0.98	0.307675	0.141786
Q9DCX2	Atp5pd	Q9DCX2 1xAcetyl [K149(100)]	-0.3	-0.35	0.785336	0.99038
Q9DCX2	Atp5pd	Q9DCX2 2xAcetyl [K148(100); K149(100)]	-0.37	-0.33	0.951994	0.923015
Q9DCX2	Atp5pd	Q9DCX2 1xAcetyl [K78(100)]	-0.63	-0.07	0.996258	0.656778
Q9DCX2	Atp5pd	Q9DCX2 1xAcetyl [K149(100)]	-1.61	-6.64	0.270471	1e-17
Q9DCX2	Atp5pd	Q9DCX2 1xAcetyl [K9(100)]		1.28		0.096322
Q9DCX2	Atp5pd	Q9DCX2 1xAcetyl [K95(100)]	0.32	-0.57	0.390589	0.813828
Q9DCX2	Atp5pd	Q9DCX2 1xAcetyl [K144(100)]	6.64	-1.73	1e-17	0.0792902
Q9DCX2	Atp5pd	Q9DCX2 1xAcetyl [K144(100)]	0.75	-0.42	0.238584	0.866836
Q9DCX2	Atp5pd	Q9DCX2 1xAcetyl [K78(100)]	-0.64	-0.8	0.458599	0.643994
Q9DCX2	Atp5pd	Q9DCX2 1xAcetyl [K95(100)]	0.15	6.64	0.966933	1e-17
Q9DCX2	Atp5pd	Q9DCX2 1xAcetyl [K99(100)]	-0.13	-0.07	0.698137	0.849009
P97450	Atp5pf	P97450 1xAcetyl [K99(100)]	-1.04	-0.82	0.717271	0.582549
P97450	Atp5pf	P97450 1xAcetyl [K79(100)]	-1.57	-2.07	0.159765	0.064941
P56480	Atp5f1b	P56480 1xAcetyl [K522(100)]	1.61	-0.83	0.0648301	0.593544
P56480	Atp5f1b	P56480 1xAcetyl [K264(100)]	0.42	-0.35	0.847294	0.890745
P56480	Atp5f1b	P56480 1xAcetyl [K264(100)]	-0.86	-0.58	0.805901	0.749835
P56480	Atp5f1b	P56480 1xAcetyl [K259(100)]	0.18	0.41	0.497535	0.375563
P56480	Atp5f1b	P56480 2xAcetyl [K124(100); K133(100)]	6.64	-6.64	1e-17	1e-17
P56480	Atp5f1b	P56480 1xAcetyl [K159(99.7)]	-1.03	-0.23	0.657287	0.90891
P56480	Atp5f1b	P56480 1xAcetyl [K159(100)]	0.02	0.34	0.574684	0.459468
P56480	Atp5f1b	P56480 1xAcetyl [K161(100)]	4.14	-0.51	1.96895e-05	0.864093
P56480	Atp5f1b	P56480 1xAcetyl [K161(100)]	1.26	0.36	0.142933	0.393772
P56480	Atp5f1b	P56480 1xAcetyl [K259(100)]	6.64	-0.33	1e-17	0.96068
P56480	Atp5f1b	P56480 1xAcetyl [K259(100)]	-0.92	-0.17	0.80673	0.894113
P56480	Atp5f1b	P56480 1xAcetyl [K133(100)]		0.93		0.182806
P56480	Atp5f1b	P56480 1xAcetyl [K198(99.8)]	-1.22	-1	0.607878	0.42257
P56382	Atp5f1e	P56382 1xAcetyl [K37(100)]	6.64		1e-17
P56382	Atp5f1e	P56382 1xAcetyl [K28(100)]	3.7	0.71	0.151061	0.219611
P56382	Atp5f1e	P56382 1xAcetyl [K28(100)]	-4.02	4.42	0.00107653	8.0899e-09
P56382	Atp5f1e	P56382 1xAcetyl [K32(100)]	3.57	-0.51	0.181016	0.853671
P56382	Atp5f1e	P56382 1xAcetyl [K21(100)]	-1	-0.44	0.753885	0.967915
P56382	Atp5f1e	P56382 1xAcetyl [K32(99.7)]	2.4	0.88	0.112725	0.191698
Q03265	Atp5f1a	Q03265 1xAcetyl [K305(100)]	-6.09	0.25	5.01757e-09	0.549354
Q03265	Atp5f1a	Q03265 1xAcetyl [K305(100)]	3.88	6.64	0.0211895	1e-17
Q03265	Atp5f1a	Q03265 1xAcetyl [K132(100)]	1.37	1.91	0.0410369	0.0149294
Q03265	Atp5f1a	Q03265 1xAcetyl [K239(99.8)]	0.8	-0.75	0.199207	0.672069
Q03265	Atp5f1a	Q03265 1xAcetyl [K240(99.8)]	6.64	-0.2	1e-17	0.810921
Q03265	Atp5f1a	Q03265 1xAcetyl [K167(100)]	0.56	-0.1	0.235191	0.776349
Q03265	Atp5f1a		6.64	-0.71	1e-17	0.815113
Q03265	Atp5f1a	Q03265 1xAcetyl [K316(100)]	-1.12	0.31	0.642202	0.495793
Q03265	Atp5f1a	Q03265 1xAcetyl [K132(100)]	0.78	0.35	0.25469	0.424155
Q03265	Atp5f1a	Q03265 1xAcetyl [K506(100)]	-6.64		1e-17
Q03265	Atp5f1a	Q03265 1xAcetyl [K218(100)]	-0.68		0.903274
Q03265	Atp5f1a	Q03265 1xAcetyl [K261(100)]	-1.27	-0.33	0.56915	0.910229
Q03265	Atp5f1a	Q03265 2xAcetyl [K531(100); K539(100)]	2.23	-0.39	0.492288	0.936091
Q03265	Atp5f1a	Q03265 1xAcetyl [K261(100)]	-6.62	-1.89	6.63324e-08	0.0615872
Q03265	Atp5f1a	Q03265 1xAcetyl [K230(100)]	-0.25	-0.93	0.733645	0.529149
Q03265	Atp5f1a	Q03265 1xAcetyl [K161(100)]	-0.1	0.43	0.623132	0.382544
Q03265	Atp5f1a	Q03265 1xAcetyl [K167(100)]	-0.26	-0.41	0.749909	0.902598
Q91VR2	Atp5f1c	Q91VR2 1xAcetyl [K90(100)]	-0.5	-0.44	0.930542	0.958322
Q91VR2	Atp5f1c	Q91VR2 1xAcetyl [K90(99.8)]	3.07	-0.82	0.263211	0.653473
Q91VR2	Atp5f1c	Q91VR2 1xAcetyl [K138(100)]	5.36	-0.89	3.86935e-08	0.454998
Q91VR2	Atp5f1c	Q91VR2 1xAcetyl [K115(100)]	-3.46	-2.96	0.00220983	0.00418724
Q91VR2	Atp5f1c	Q91VR2 1xAcetyl [K115(100)]	-2.54	-0.91	0.0961367	0.614383
Q91VR2	Atp5f1c	Q91VR2 1xAcetyl [K39(100)]	6.64	-0.67	1e-17	0.649811
Q91VR2	Atp5f1c	Q91VR2 1xAcetyl [K154(100)]	1.63	-2.32	0.582509	0.0322119
Q9DB20	Atp5po	Q9DB20 1xAcetyl [K176(100)]	0.87	-1.59	0.177689	0.1524
Q9DB20	Atp5po	Q9DB20 1xAcetyl [K176(100)]	-0.46	-1.66	0.883239	0.0980215
Q9DB20	Atp5po	Q9DB20 1xAcetyl [K176(100)]	-1.24	0.62	0.583461	0.302008
Q9DB20	Atp5po	Q9DB20 1xAcetyl [K97(100)]	6.64	0.62	1e-17	0.502794
Q9DB20	Atp5po	Q9DB20 1xAcetyl [K162(100)]	-1.37	-0.79	0.395746	0.539191
Q9DB20	Atp5po	Q9DB20 1xAcetyl [K90(100)]	-1.58	1.29	0.4442	0.0752116
Q9DB20	Atp5po	Q9DB20 1xAcetyl [K90(100)]	0.42	-1.1	0.324739	0.380719
Q9DB20	Atp5po	Q9DB20 1xAcetyl [K199(99.8)]	-0.76	-1.25	0.905005	0.27344
Q9DB20	Atp5po	Q9DB20 1xAcetyl [K199(99.8)]	0.95	0.35	0.233041	0.363606
Q9Z0X1	Aifm1	Q9Z0X1 1xAcetyl [K277(100)]	6.64	-1.17	1e-17	0.428202
P62897	Cycs	P62897 1xAcetyl [K73(99.5)]	-6.64		1e-17
Q8K0Z7	Taco1	Q8K0Z7 1xAcetyl [K162(100)]	-0.64	0.02	0.880459	0.719921
Q8K0Z7	Taco1	Q8K0Z7 1xAcetyl [K129(100)]	6.64	-0.91	1e-17	0.49797
Q9CZ13	Uqcrc1	Q9CZ13 1xAcetyl [K102(100)]	4.93	-0.2	6.52637e-07	0.887647
Q9CZ13	Uqcrc1	Q9CZ13 1xAcetyl [K102(100)]	2.94	-0.05	0.0928398	0.651856
Q9CZ13	Uqcrc1	Q9CZ13 1xAcetyl [K248(100)]	-0.8	0.22	0.804712	0.475647
Q9CZ13	Uqcrc1	Q9CZ13 1xAcetyl [K248(100)]	-1.04	-1.34	0.614599	0.180617
Q9CZ13	Uqcrc1	Q9CZ13 1xAcetyl [K225(100)]		6.64		1e-17
Q9CZ13	Uqcrc1	Q9CZ13 1xAcetyl [K85(100)]	6.64	0.17	1e-17	0.516335
Q9DB77	Uqcrc2	Q9DB77 1xAcetyl [K375(99.6)]	6.64	1.15	1e-17	0.275766
Q9DB77	Uqcrc2	Q9DB77 1xAcetyl [K98(100)]	0.99	-0.44	0.88518	0.869785
Q9DB77	Uqcrc2	Q9DB77 1xAcetyl [K92(100)]	-0.31	-0.64	0.79286	0.669965
Q9DB77	Uqcrc2	Q9DB77 1xAcetyl [K66(100)]	-0.5	-0.13	0.929463	0.772056
Q9DB77	Uqcrc2	Q9DB77 1xAcetyl [K183(100)]	-6.64	6.64	1e-17	1e-17
Q9DB77	Uqcrc2	Q9DB77 1xAcetyl [K199(100)]	-1.39	-0.32	0.383767	0.998607
Q9DB77	Uqcrc2	Q9DB77 1xAcetyl [K199(100)]	-1.2	-0.25	0.546948	0.88012
Q9DB77	Uqcrc2	Q9DB77 1xAcetyl [K159(100)]	-1.25	-0.49	0.537853	0.883894
Q9DB77	Uqcrc2	Q9DB77 1xAcetyl [K159(100)]	-6.64	0.28	1e-17	0.855596
